# Supplementary material for: Injectable Thermosensitive Hydrogel Containing Bakuchiol Reduces Periodontal Inflammation and Alveolar Bone Loss in a Rat Model
Source: J Funct Biomater. 2025 Aug 13;16(8):292. doi: 10.3390/jfb16080292 (PMC12387751; doi:10.3390/jfb16080292)
Supplement: Supplementary file 1 [file jfb-16-00292-s001.zip]

Archive with 1 entries (1 files):
- jfb-3768651-supplementary.pdf
